# Supplementary material for: Association of Triglyceride–Glucose Index and Coronary Chronic Total Occlusion in Patients Undergoing Coronary Angiography: A Retrospective Study
Source: J Cardiovasc Dev Dis. 2026 Jun 17;13(6):275. doi: 10.3390/jcdd13060275 (PMC13300926; doi:10.3390/jcdd13060275)
Supplement: Supplementary file 1 [file jcdd-13-00275-s001.zip]

Archive with 1 entries (1 files):
- jcdd-4328688-supplementary.pdf
